# Supplementary material for: Physiological Mechanisms Underlying Maize Yield Enhancement by Straw Return in the Thin-Layer Mollisol Region of the Songnen Plain
Source: Plants (Basel). 2025 Oct 31;14(21):3331. doi: 10.3390/plants14213331 (PMC12609241; doi:10.3390/plants14213331)
Supplement: Supplementary file 1 [file plants-14-03331-s001.zip]

Archive with 1 entries (1 files):
- plants-3922882-supplementary.pdf
